# Supplementary material for: Bioinformatics analyses of retinoblastoma reveal the retinoblastoma progression subtypes
Source: PeerJ. 2020 May 21;8:e8873. doi: 10.7717/peerj.8873 (PMC7246025; doi:10.7717/peerj.8873)
Supplement: Supplemental Information 8 [file peerj-08-8873-s008.xlsx]

## Sheet: Sheet1
Supplementary Table 1: Retinoblastoma progression signatures
GSE97508	GSE110811	common genes
PROX1	ESRRB	CLUL1
KCNJ14	MIR4729	LRRC4C
TFAP2B	SPRY2	RDH12
PTTG1 /// PTTG3P	NRG4	LRRC39
RRH	CLUL1	TDRD7
UBE2C	LIFR	PODXL
KIF20A	FBXO32	NUSAP1
F3	UHRF1	ABLIM1
C16orf75	LRRC4C	TOP2A
CDK1	BBS9	MCM2
UBE2T	RDH12	VSX1
CPXM1	FGF1	ROM1
GPR37	PPARA	TCF19
KIAA0101	PCDH15	MCM6
FABP3	TTC39C	CNGB1
LOXL1	GRB10	NRL
GULP1	CNGA1	KIFC1
CCNB2	SAG	SORBS2
NEFM	LRRC39	MKI67
FAM83D	TDRD7	RGR
CDH12	PCARE	CHEK1
ANLN	BCO2
TK1	WDR78
MCM2	FABP12
GPX3	SAMD5
LRRC4C	RNF150
KIF2C	SGMS1
PBK	TAOK3
SLC17A6	C3orf35
SP5	SATB1
TF	GSKIP
NEURL1B	VWA8
PPAP2C	FGF7P3
NUSAP1	FBXO36
MELK	PLK1
SGCD	PIH1D2
MNDA	OVCH2
TOP2A	MYBL2
WSCD1	PODXL
IDH2	IL18
KCTD8	NUSAP1
IGF2BP3	RDH8
HSD17B2	RPL39L
CCDC85A	SNX30
RDH10	TIGD4
HTR1F	RASSF2
FOXM1	MIR183
CPM	HKDC1
CDCA8	ABLIM1
GABRR1	TOP2A
KCNK1	MIR645
SLC38A5	ANKRD42
BUB1B	CNTN4
NT5DC2	PDE8B
KIF23	LINC00950
ABLIM1	YPEL2
HJURP	KIAA0087
CEP152	KDR
GNB1	ARHGAP10
SERTAD4	CENPM
RAB7L1	PRCD
SPP1	TPTEP1
DTL	CABP5
CDC6	MCM2
FAM64A	POC5
CLUL1	LOC100507521
HMGB3	MCM7
PPP2R2C	UNG
VSX1	SALL1
KCNJ13	C9orf131
MCM6	VSX1
LIG1	MIR338
CHEK1	ROM1
NEK2	ARSG
GNAT1	UNC13C
GRM6	RHO
RBFOX2	PKP1
ISL1	EPHA3
RRM2	TCF19
VSX2	DAPL1
CHMP2B	SEL1L3
MND1	MCM3
TMSB15A	MYO6
DLGAP5	ARHGAP26
SNTB2	TEX47
DNER	MCM6
TPX2	CNGB1
NRL	AGPAT4-IT1
SKA3	SLBP
CDC20	XIAP
C8orf46	SLC6A1-AS1
RAD54L	ADPRM
NDC80	MIR218-1
SEMA3E	NRL
MNX1	LMLN
ID2 /// ID2B	HCN3
TRPM1	DDC
KIF11	EBF4
HELLS	GLS
TBX2	MIR181B2
OIP5	MIR4635
SEPP1	AHCYL2
KIF4A /// KIF4B	MIR103A2
RAET1L /// ULBP2	UBR7
DRD4	KIFC1
IGDCC3	E2F1
EBF1	SORBS2
MKI67	MKI67
NMU	RGR
FAM111B	IMPG1
ME1	MBNL2
TCF19	LOC653513
INSM1	PRR11
CAPZA2	MCM5
GNG4	LRP2BP
AURKB	METTL2A
SYK	CNKSR2
RARRES2	MIR7-3HG
SERPINI1	FJX1
AMD1	TSPAN14
ASPM	WFDC10B
BARD1	CHEK1
CENPA	NRG1-IT3
CENPK
MTTP
WAPAL
ROM1
IGFBP2
ZWINT
MMS22L
RARRES1
THSD7B
STAC2
CNGB1
ANK3
MNS1
VSTM2B
FRZB
CCNA1
CCDC60
BUB1
MYCN
LITAF
POU4F1
CHRNA5
CITED2
KIF15
FANCI
CEP55
NCAPG
LOC653513 /// PDE4DIP
DEPDC1B
MTHFD2
BCL11B
CHST9
CSDA
KIFC1
ARHGAP24
NDP
IL6ST
COL16A1
SORBS2
CCNE1
MLF1IP
PTN
KNTC1
ST6GALNAC2
CCNE2
PRPH
TNIK
ASAH1
ADAMTS1
TMEM47
PDE6B
RGR
SEC22B
DSCAML1
KCNB1
PION
FAM174A
ANKRD37
OSBPL1A
ESCO2
SUSD3
ZHX2
SLN
ABCA4
PON2
MCM10
EPB41L2
ID2
FAM169A
MYLK
NAP1L3
TDRD7
PPM1H
QDPR
DSCC1
CADM2
MT1H
C5orf53
PRPH2
CADM1
SH3BGRL
CCDC104
TCEAL3 /// TCEAL6
PCYOX1L
WIF1
AKR1C1 /// AKR1C2
FABP7
TCEAL3
RASSF4
RNPC3
MTHFD1L
CRYM
RORB
CCDC90A
BCHE
PNRC1
CPEB4
GOLGA4
TRIB2
AKAP11
RAB20
APPL1
KLHL7
FAM3C
C11orf48
LDOC1
TCEAL6
GLUL
IQGAP2
SAMD11
C4orf3
HSPC159
CTSZ
DSTNP2
ELOVL4
ATP6AP2
ANXA4
C1orf61
ATP6V1A
LGALS1
CDR2
GPM6B
OLFM1
CTTNBP2
TCTEX1D2
USP16
EXOC6
C6orf170
PLOD2
TMBIM4
AHR
FAM19A4
TRIM52
SLC37A4
OVOS2
LRRC39
DPYSL3
COMMD4 /// LOC440292 /// LOC646670 /// LOC732265
PLEKHB2
UBR3
PHYHIPL
UBXN4
ANO2
SPRED1
EFR3A
VIM
ERLIN1
DNAJC19
KIF21A
ALG8
ZFP106
ZNF321
HMGN5
LYST
A2M
ARHGEF9
TM2D1
C9orf40
HNRNPAB
FBXW11
CIRBP
SQSTM1
C4orf52
CLVS1
CXorf23
KPNA3
JAK1
FAIM
SGK494
FST
BDH1
MANSC1
DCAF6
SAMD7
SPARC
MEF2C
SGIP1
BTG1
CALM1
PODXL
FAM179B
VAPA
NUP85
CEBPD
PPP3R1
PNPLA4
DNAJB14
FAM18B1 /// FAM18B2
RAGE
RNF183
KDM5B
LYRM7
VPS29
ZNF12
AGT
ELAVL4
WBP4
WDFY1
CKLF
TMEM9B
LOC100508121 /// METRN
ZNF148
SCAPER
ATP6V0E1
ANKRD57
EBAG9
ANKRD33
TPD52
RDH12
ZNF277
ZNF540
GNGT1
GSTA4
ZNF226
PEX7
NCBP1
LOC100510530 /// SERF1A /// SERF1B
KLHL8
ZNF24
ASB8
PSMD7
LYRM5
ZNF271
PDE6C
PTGDS
KIAA0776
KDELC2
C5orf30
UFSP2
GALNT1
S100A13
EDNRB
DIS3L
PINK1
SEC22C
PIK3CA
RRAGC
RAB18
HPS5
PTP4A3
CA12
C4orf34
PDCD4
GOT1
FEN1
KRR1
ARNTL
TIMM50
ITM2A
RAB9A
ZNF654
HADHB
CCBL2
