# Supplementary material for: Bioinformatics analyses of retinoblastoma reveal the retinoblastoma progression subtypes
Source: PeerJ. 2020 May 21;8:e8873. doi: 10.7717/peerj.8873 (PMC7246025; doi:10.7717/peerj.8873)
Supplement: Supplemental Information 10 [file peerj-08-8873-s010.xls]

## Sheet: subtype
Supplementary Table 3. Tukey HSD test results
contrast	gene	difference	lower	upper	adjusted P value
subtype2-subtype1	RDH12	1.58902	0.415364	2.76267	0.00327031
subtype3-subtype1	RDH12	0.557865	-0.580416	1.69615	0.579921
subtype4-subtype1	RDH12	3.29212	2.06639	4.51784	8.22013e-10
subtype3-subtype2	RDH12	-1.03115	-1.7243	-0.338007	0.000974235
subtype4-subtype2	RDH12	1.7031	0.874145	2.53206	2.37002e-06
subtype4-subtype3	RDH12	2.73425	1.95619	3.51232	7.58282e-14
subtype2-subtype1	CNGB1	0.952344	0.202513	1.70217	0.00666086
subtype3-subtype1	CNGB1	0.0864295	-0.640802	0.813661	0.989683
subtype4-subtype1	CNGB1	2.04583	1.26273	2.82892	2.1841e-09
subtype3-subtype2	CNGB1	-0.865914	-1.30875	-0.423073	7.43664e-06
subtype4-subtype2	CNGB1	1.09348	0.563875	1.62309	2.10326e-06
subtype4-subtype3	CNGB1	1.9594	1.4623	2.45649	6.57252e-14
subtype2-subtype1	CNGB1	-1.8906	-3.04758	-0.73363	0.000234139
subtype3-subtype1	CLUL1	-1.56125	-2.68335	-0.439145	0.00235128
subtype4-subtype1	CLUL1	1.03587	-0.172435	2.24418	0.120241
subtype3-subtype2	CLUL1	0.329354	-0.353941	1.01265	0.593275
subtype4-subtype2	CLUL1	2.92648	2.1093	3.74365	7.01661e-14
subtype4-subtype3	CLUL1	2.59712	1.83011	3.36413	1.15796e-13
subtype2-subtype1	ROM1	-0.0667377	-0.990793	0.857317	0.997631
subtype3-subtype1	ROM1	-0.0797415	-0.975947	0.816464	0.995601
subtype4-subtype1	ROM1	1.97694	1.01189	2.94199	2.54175e-06
subtype3-subtype2	ROM1	-0.0130038	-0.558739	0.532732	0.999914
subtype4-subtype2	ROM1	2.04368	1.39101	2.69634	1.83475e-12
subtype4-subtype3	ROM1	2.05668	1.44408	2.66928	1.39555e-13
subtype2-subtype1	LRRC39	0.642296	-0.303083	1.58768	0.293199
subtype3-subtype1	LRRC39	-0.404421	-1.32131	0.512465	0.66038
subtype4-subtype1	LRRC39	1.59668	0.609352	2.584	0.000277449
subtype3-subtype2	LRRC39	-1.04672	-1.60505	-0.488388	1.83636e-05
subtype4-subtype2	LRRC39	0.954379	0.286653	1.6221	0.00167087
subtype4-subtype3	LRRC39	2.0011	1.37436	2.62783	8.07132e-13

## Sheet: progression
contrast	gene	difference	lower	upper	adjusted P value	GEO accession
RB-invasiveRB	RDH12	3.69338	1.26844	6.11833	0.00815448	GSE97508
retina-invasiveRB	RDH12	6.09942	3.67447	8.52436	0.000607677	GSE97508
retina-RB	RDH12	2.40603	-0.0189132	4.83098	0.0514967	GSE97508
RB-invasiveRB	CNGB1	1.33709	-0.315285	2.98947	0.104337	GSE97508
retina-invasiveRB	CNGB1	4.65254	3.00016	6.30491	0.000325412	GSE97508
retina-RB	CNGB1	3.31544	1.66307	4.96782	0.00204359	GSE97508
RB-invasiveRB	CLUL1	1.55195	-0.259004	3.36291	0.0865894	GSE97508
retina-invasiveRB	CLUL1	6.34573	4.53477	8.15669	9.43844e-05	GSE97508
retina-RB	CLUL1	4.79378	2.98282	6.60473	0.000458616	GSE97508
RB-invasiveRB	ROM1	2.51249	0.778958	4.24602	0.0103134	GSE97508
retina-invasiveRB	ROM1	6.06821	4.33467	7.80174	9.494e-05	GSE97508
retina-RB	ROM1	3.55572	1.82218	5.28925	0.00182067	GSE97508
RB-invasiveRB	LRRC39	3.27184	0.874918	5.66875	0.013605	GSE97508
retina-invasiveRB	LRRC39	6.05956	3.66264	8.45648	0.000591001	GSE97508
retina-RB	LRRC39	2.78772	0.390805	5.18464	0.0274018	GSE97508
retina-RB	RDH12	2.86692	1.54402	4.18982	2.40835e-05	GSE110811
retinocytoma-RB	RDH12	0.890333	-0.432564	2.21323	0.237905	GSE110811
retinocytoma-retina	RDH12	-1.97659	-3.75462	-0.198559	0.0267997	GSE110811
retina-RB	CNGB1	2.54342	0.923728	4.16312	0.0014999	GSE110811
retinocytoma-RB	CNGB1	0.746976	-0.87272	2.36667	0.500242	GSE110811
retinocytoma-retina	CNGB1	-1.79645	-3.97339	0.380494	0.121619	GSE110811
retina-RB	CLUL1	2.91853	1.68505	4.15201	5.95948e-06	GSE110811
retinocytoma-RB	CLUL1	0.830026	-0.403454	2.06351	0.238005	GSE110811
retinocytoma-retina	CLUL1	-2.0885	-3.74635	-0.430652	0.0110936	GSE110811
retina-RB	ROM1	1.86029	0.724663	2.99592	0.000950203	GSE110811
retinocytoma-RB	ROM1	0.0961704	-1.03946	1.2318	0.976355	GSE110811
retinocytoma-retina	ROM1	-1.76412	-3.29046	-0.237786	0.0207327	GSE110811
retina-RB	LRRC39	2.9543	1.51512	4.39348	5.37912e-05	GSE110811
retinocytoma-RB	LRRC39	2.20251	0.763331	3.6417	0.00195707	GSE110811
retinocytoma-retina	LRRC39	-0.751785	-2.68611	1.18254	0.609287	GSE110811
